# Supplementary material for: Evaluating Atlantic Salmon (Salmo salar) as a Natural or Alternative Host for Piscine Myocarditis Virus (PMCV) Infection
Source: Pathogens. 2024 Aug 30;13(9):744. doi: 10.3390/pathogens13090744 (PMC11434702; doi:10.3390/pathogens13090744)
Supplement: Supplementary file 1 [file pathogens-13-00744-s001.zip]

Archive with 1 entries (1 files):
- pathogens-3115533-supplementary.pdf
